# Supplementary material for: Contribution of common and rare variants to Asian neovascular age-related macular degeneration subtypes
Source: Nat Commun. 2023 Sep 11;14:5574. doi: 10.1038/s41467-023-41256-z (PMC10495468; doi:10.1038/s41467-023-41256-z)
Supplement: Supplementary file 3 — Supplementary Data 1-17 [file 41467_2023_41256_MOESM3_ESM.xlsx]

## Sheet: Content
Supplementary Data
Supplementary Data 1. Characteristics of age-related macular degeneration cases and controls among sample collections.
Supplementary Data 2A. Association results for genetic loci at P-value < 5×10-5 in GWAS discovery phase for neovascular AMD.
Supplementary Data 2B. Additional genetic loci at P-value < 5x10-8 identified by whole-genome meta-analysis of 4 cohrots.
Supplementary Data 3. Additional independent variants conditioning on the lead variant, CFH rs800292 (chr1:196642233).
Supplementary Data 4. Gene-based analysis for neovascular AMD.
Supplementary Data 5. Evaluation of known AMD loci in meta-analysis of Asian GWAS data.
Supplementary Data 6. Evaluation of six loci in Table 1 in Europeans.
Supplementary Data 7. Mapping rare variant burden in genes at GWAS loci.
Supplementary Data 8. Functional variants in ENTPD4 from WES PCV data.
Supplementary Data 9. Association of functional variants flanking 500 kb of 12 GWAS loci for PCV.
Supplementary Data 10. WES gene-based analyses summary statistics on functional variants.
Supplementary Data 11. Functional variants in COL1A1 for WES PCV dataset.
Supplementary Data 12. Top loci from GWAS of PCV versus typical nAMD.
Supplementary Data 13 Summary of implicated genes for AMD, neurovascular AMD and PCV, from GWAS and WES.
Supplementary Data 14. Genome-wide pathway analysis for neovascular AMD and subtypes.
Supplementary Data 15. Corresponding genes involving in top pathways for AMD and their association P-value in WES gene-based analyses.
Supplementary Data 16. eQTLs mapping for novel genetic loci using GTEx v8 cis-eQTL associations.
Supplementary Data 17. Sequences of the forward and reverse primers utilized for gene expression analysis.

## Sheet: Supplementary Data 1
Supplementary Data 1. Characteristics of age-related macular degeneration cases and controls among sample collections.
Sample collection	Ethnicity	No. of cases		No. of controls	AMD phenotyping	Genotyping platfrom	Variants genotyped	Number of post-QC variants for imputation
		PCV	typical nAMD
GWAS
Discovery phase
Singapore	Chinese	647	574	2431	DFE, FA, ICG & OCT	Human610-Quad BeadChip v1, Illumina OmniExpress-12 v1	up to 714,255	283,411 common to both chips
Hong Kong	Chinese	156	310	1006	DFE, FA, ICG & OCT	Cases: Illumina OmniExpress-12 v1; Controls: Human610-Quad BeadChip	7142,55/573,871	295,943 common to both chips
Replication phase
Korea	Korean	203	282	899	DFE, FA, ICG & OCT	Illumina OmniExpress-12 v1	714255	574860
Japan	Japanese	549	407	1157	DFE, FA, ICG & OCT	Illumina OmniExpress-12 v1	714255	579490
Subtotal		1555	1573	5493
WES
Singapore	Chinese	259		760	DFE, FA, ICG & OCT	Nimblegen SeqCap EZ Human Exome Library v3.0 (50x) on the Illumina HiSeq 1000 system with paired-end sequencing of 150bp or 100bp		637782
PCV, polypoidal choroidal vasculopathy; typical nAMD, typical neovascular age-related macular degeneration.
DFE, dilated fundus examination; FA, fluorescein angiography; ICG, indocyanine green angiography; OCT, optical coherence tomography.
GWAS, genome-wide association study; WES, whole exome sequencing; No. of samples, the number of individuals who passed quality criteria.

## Sheet: Supplementary Data 2
Supplementary Data 2A. Association results for genetic loci at P-value < 5×10-5 in GWAS discovery phase for neovascular AMD.
Locus	Lead variant	Chr	Position	Nearest gene	Function	EA	OA	Discovery (1,687 cases with nAMD, 3,437 control participants)			Replication (1,441 cases with nAMD, 2,056 control participants)			Fixed-effect meta-analysis for nAMD			Fixed-effect meta-analysis for PCV			Fixed-effect meta-analysis for typical nAMD			EAF			Random-effect meta-analysis for nAMD			Random-effect meta-analysis for PCV			Random-effect meta-analysis for typical nAMD
								EAF (nAMD/control)	Odds ratio (95% Confidence Interval)	P	EAF (nAMD/control)	Odds ratio (95% Confidence Interval)	P	Odds ratio (95% Confidence Interval)	P	Het I2	Odds ratio (95% Confidence Interval)	P	Het I2	Odds ratio (95% Confidence Interval)	P	Het I2	PCV	typical nAMD	Control	Odds ratio (95% Confidence Interval)	P	Het I2	Odds ratio (95% Confidence Interval)	P	Het I2	Odds ratio (95% Confidence Interval)	P	Het I2
1	rs10490924	10	124214448	ARMS2/HTRA1	exonic nonsynonymous	T	G	0.62/0.42	2.41 (2.20, 2.64)	4.27e-78	0.61/0.37	2.68 (2.40, 2.98)	2.959e-71	2.52 (2.35, 2.70)	6.06e-147	7.3	2.17 (1.99, 2.37)	1.374e-67	40.4	3.03 (2.76, 3.32)	1.73e-121	76.5	0.577372	0.658092	0.397884	2.52 (2.34, 2.71)	2.55e-134	7.3018	2.21 (1.97, 2.49)	4.73e-39	40.4037	2.97 (2.44, 3.6)	4.99e-28	76.4641
2	rs800292	1	196642233	CFH	exonic nonsynonymous	G	A	0.71/0.59	1.77 (1.62, 1.94)	4.6e-34	0.73/0.59	1.84 (1.64, 2.05)	3.542e-27	1.80 (1.68, 1.93)	1.87e-59	73.4	1.82 (1.66, 2.00)	2.467e-38	59.6	1.78 (1.63, 1.95)	8.705e-36	63.4	0.722292	0.720829	0.587175	1.79 (1.55, 2.06)	1.54e-15	73.429	1.83 (1.57, 2.13)	9.08e-15	59.6329	1.77 (1.52, 2.07)	3.61e-13	63.3856
3	rs36229491	16	56994244	CETP	intergenic	TA	T	0.20/0.15	1.46 (1.30, 1.64)	8.217e-11	0.22/0.18	1.24 (1.09, 1.41)	0.0009961	1.36 (1.25, 1.48)	1.943e-12	34.2	1.37 (1.23, 1.52)	9.678e-09	0	1.35 (1.21, 1.50)	3.481e-08	41.8	0.211457	0.209213	0.16115	1.35 (1.21, 1.51)	4.14e-08	34.1933	1.37 (1.23, 1.52)	9.93e-09	0	1.34 (1.16, 1.55)	5.64e-05	41.8128
4	rs73733647	6	43961015	C6orf223/VEGFA	intergenic	G	A	0.81/0.78	1.36 (1.20, 1.55)	1.344e-06	0.84/0.80	1.43 (1.23, 1.67)	3.376e-06	1.39 (1.26, 1.53)	2.276e-11	29	1.49 (1.31, 1.69)	8.329e-10	0	1.32 (1.16, 1.49)	1.33e-05	67.3	0.82746	0.820253	0.78521	1.38 (1.22, 1.55)	1.2e-07	29.0346	1.49 (1.31, 1.69)	8.58e-10	0	1.29 (1.03, 1.62)	0.025189	67.2783
5	rs6121609	20	61038322	GATA5/LAMA5	ncRNA_intronic	C	T	0.17/0.14	1.47 (1.27, 1.70)	1.937e-07	0.15/0.12	1.38 (1.16, 1.63)	0.0001935	1.43 (1.28, 1.60)	1.799e-10	20.8	1.44 (1.26, 1.66)	1.966e-07	0	1.45 (1.26, 1.66)	1.343e-07	20.4	0.160179	0.16495	0.132503	1.42 (1.25, 1.61)	7.07e-08	20.7965	1.44 (1.26, 1.66)	2.01e-07	0	1.43 (1.23, 1.68)	7.15e-06	20.3759
6	rs4769312	13	24623220	SPATA13	intronic	A	G	0.78/0.74	1.26 (1.14, 1.41)	1.29e-05	0.75/0.69	1.32 (1.17, 1.48)	2.988e-06	1.29 (1.19, 1.39)	1.904e-10	0	1.24 (1.12, 1.37)	2.623e-05	0	1.34 (1.21, 1.48)	1.736e-08	0	0.757941	0.772267	0.722969	1.29 (1.19, 1.39)	1.97e-10	0	1.24 (1.12, 1.37)	2.65e-05	0	1.34 (1.21, 1.48)	1.78e-08	0
7	rs144160397	6	32008963	C2/CFB	UTR3	T	C	0.65/0.62	1.29 (1.16, 1.43)	1.735e-06	0.57/0.52	1.29 (1.13, 1.46)	0.0001047	1.29 (1.19, 1.39)	7.377e-10	0.9	1.31 (1.18, 1.45)	2.861e-07	0	1.26 (1.14, 1.40)	6.933e-06	0	0.614985	0.61376	0.578281	1.29 (1.19, 1.39)	9.43e-10	0.8955	1.31 (1.18, 1.45)	2.92e-07	0	1.26 (1.14, 1.4)	7.03e-06	0
8	rs56033528	2	227865660	COL4A4/COL4A3	intergenic	A	G	0.18/0.14	1.29 (1.14, 1.45)	3.878e-05	0.20/0.16	1.32 (1.16, 1.52)	4.076e-05	1.30 (1.19, 1.43)	6.511e-09	0	1.42 (1.27, 1.59)	7.007e-10	0	1.19 (1.06, 1.34)	0.002628	0	0.197084	0.172741	0.149745	1.3 (1.19, 1.43)	6.68e-09	0	1.42 (1.27, 1.59)	7.22e-10	0	1.19 (1.06, 1.34)	0.002638	0
	rs4643535a	2	228133809	COL4A4/COL4A3	intronic	A	G	0.63/0.59	1.16 (1.06, 1.27)	0.001531	0.62/0.56	1.32 (1.19, 1.46)	9.68e-08	1.23 (1.15, 1.31)	3.554e-09	38.4	1.24 (1.13, 1.35)	1.608e-06	14	1.22 (1.12, 1.33)	5.509e-06	54.2	0.617465	0.625531	0.57739	1.24 (1.13, 1.35)	3.52e-06	38.397	1.24 (1.13, 1.37)	1.06e-05	13.9548	1.24 (1.08, 1.41)	0.001561	54.1744
9	rs7402624	15	102033538	PCSK6	intergenic	C	T	0.54/0.50	1.21 (1.10, 1.32)	3.686e-05	0.56/0.52	1.24 (1.11, 1.37)	7.899e-05	1.22 (1.14, 1.31)	1.192e-08	0	1.24 (1.14, 1.35)	1.435e-06	0	1.20 (1.10, 1.30)	5.484e-05	0	0.551432	0.547103	0.504654	1.22 (1.14, 1.31)	1.22e-08	0	1.24 (1.14, 1.35)	1.46e-06	0	1.2 (1.1, 1.3)	5.54e-05	0
10	rs11130982	3	64728312	ADAMTS9	ncRNA_intronic	T	G	0.77/0.73	1.24 (1.12, 1.37)	4.578e-05	0.84/0.80	1.33 (1.16, 1.53)	6.218e-05	1.27 (1.17, 1.38)	1.546e-08	1.6	1.29 (1.16, 1.43)	3.74e-06	0	1.27 (1.14, 1.41)	1.742e-05	16.9	0.80252	0.800221	0.756037	1.27 (1.17, 1.38)	2.22e-08	1.5566	1.29 (1.16, 1.43)	3.8e-06	0	1.27 (1.13, 1.44)	9.53e-05	16.9473
11	rs13278062	8	23082971	TNFRSF10A	ncRNA_exonic	T	G	0.34/0.30	1.28 (1.16, 1.42)	1.604e-06	0.40/0.36	1.18 (1.05, 1.31)	0.003587	1.23 (1.14, 1.33)	3.851e-08	0	1.24 (1.13, 1.37)	4.715e-06	0	1.21 (1.10, 1.33)	8.231e-05	0	0.370341	0.364989	0.321429	1.23 (1.14, 1.33)	3.94e-08	0	1.24 (1.13, 1.37)	4.79e-06	0	1.21 (1.1, 1.33)	8.31e-05	0
	rs6676472	1	200294113	NR5A2;LINC00862	intergenic	T	C	0.70/0.67	1.23 (1.12, 1.35)	2.22e-05	0.69/0.67	1.14 (1.02, 1.28)	0.0193	1.19 (1.11, 1.28)	2.132e-06	0	1.15 (1.05, 1.26)	0.00345	0	1.24 (1.13, 1.36)	6.875e-06	3.7	0.69285	0.703412	0.668119	1.19 (1.11, 1.28)	2.17e-06	0	1.15 (1.05, 1.26)	0.003461	0	1.24 (1.13, 1.36)	1.17e-05	3.729
	rs10894138	11	129657401	LINC01395;TMEM45B	intergenic	C	T	0.36/0.32	1.21 (1.11, 1.32)	2.28e-05	0.36/0.33	1.12 (1.01, 1.25)	0.03745	1.17 (1.10, 1.26)	4.363e-06	0	1.14 (1.05, 1.25)	0.003127	63.2	1.20 (1.10, 1.31)	3.58e-05	0	0.353886	0.366549	0.323974	1.17 (1.1, 1.26)	4.43e-06	0	1.1 (0.94, 1.28)	0.235104	63.2128	1.2 (1.1, 1.31)	3.62e-05	0
	rs7874275	9	21883860	MTAP;CDKN2A-DT	intergenic	G	T	0.06/0.04	1.57 (1.29, 1.91)	5.27e-06	0.08/0.07	1.21 (0.99, 1.47)	0.06057	1.38 (1.20, 1.58)	5.36e-06	32.9	1.33 (1.12, 1.58)	0.001216	0	1.43 (1.20, 1.70)	5.264e-05	14.9	0.0721717	0.0744006	0.0522084	1.36 (1.15, 1.62)	0.000481	32.8641	1.33 (1.12, 1.58)	0.001222	0	1.42 (1.17, 1.72)	0.0003	14.8929
	rs562312534	4	57788442	REST	intronic	G	GTAT	0.61/0.57	1.25 (1.13, 1.38)	1.9e-05	0.61/0.59	1.10 (0.99, 1.23)	0.08498	1.18 (1.09, 1.27)	1.695e-05	15.5	1.26 (1.15, 1.39)	1.629e-06	24.4	1.09 (0.99, 1.20)	0.06752	0	0.622349	0.594435	0.576969	1.17 (1.08, 1.27)	0.000136	15.4911	1.26 (1.12, 1.41)	8.05e-05	24.3765	1.09 (0.99, 1.2)	0.067529	0
	rs141753088	11	10018322	SBF2	intronic	T	TA	0.85/0.82	1.43 (1.25, 1.64)	3.62e-07	0.84/0.84	1.06 (0.90, 1.24)	0.506	1.26 (1.13, 1.40)	1.819e-05	62.7	1.20 (1.05, 1.37)	0.007407	76	1.29 (1.13, 1.48)	0.0002019	0	0.844449	0.85194	0.823258	1.24 (1.03, 1.48)	0.020084	62.7021	1.2 (0.9, 1.6)	0.217029	75.9696	1.29 (1.13, 1.48)	0.000204	0
	rs13263851	8	14164646	SGCZ	intronic	A	C	0.81/0.77	1.27 (1.13, 1.42)	3.65e-05	0.83/0.81	1.13 (0.98, 1.29)	0.08705	1.21 (1.11, 1.32)	1.858e-05	72.6	1.21 (1.09, 1.36)	0.0006702	67.1	1.20 (1.07, 1.34)	0.001406	66.4	0.821634	0.816767	0.789089	1.19 (1, 1.42)	0.049717	72.5708	1.19 (0.97, 1.46)	0.101518	67.0835	1.18 (0.97, 1.44)	0.100119	66.3801
	rs12023811	1	207526410	CD55	intronic	T	G	0.73/0.69	1.27 (1.13, 1.41)	2.24e-05	0.61/0.59	1.10 (0.99, 1.23)	0.086	1.18 (1.09, 1.27)	2.493e-05	54.4	1.19 (1.08, 1.31)	0.0005149	0	1.16 (1.06, 1.28)	0.002445	63.1	0.670283	0.674721	0.652042	1.17 (1.04, 1.32)	0.009548	54.3892	1.19 (1.08, 1.31)	0.000518	0	1.16 (0.98, 1.37)	0.07995	63.0908
	rs73749665	6	76241803	FILIP1;SENP6	intergenic	C	T	0.96/0.94	1.74 (1.40, 2.16)	4.6e-07	0.98/0.98	0.92 (0.63, 1.34)	0.6651	1.49 (1.23, 1.80)	3.146e-05	64.4	1.56 (1.22, 2.00)	0.0004724	15.5	1.35 (1.06, 1.71)	0.0146	64.6	0.973281	0.969569	0.954832	1.35 (0.95, 1.93)	0.09388	64.3988	1.54 (1.15, 2.06)	0.003873	15.4973	1.21 (0.78, 1.86)	0.3929	64.5732
	rs4284441	12	115361972	TBX3;MED13L	intergenic	C	T	0.77/0.73	1.31 (1.18, 1.45)	3.94e-07	0.64/0.63	1.04 (0.93, 1.16)	0.4645	1.17 (1.09, 1.26)	3.267e-05	67.1	1.17 (1.07, 1.29)	0.001093	0	1.15 (1.05, 1.27)	0.003869	70	0.708869	0.712711	0.691087	1.17 (1.02, 1.34)	0.024457	67.1056	1.17 (1.07, 1.29)	0.001099	0	1.15 (0.96, 1.37)	0.137068	70.0415
	rs140547824	3	65851670	MAGI1	intronic	G	A	0.03/0.02	2.06 (1.51, 2.80)	4.5e-06	0.03/0.02	1.13 (0.77, 1.67)	0.5272	1.63 (1.28, 2.08)	6.668e-05	53	1.81 (1.36, 2.40)	5.321e-05	67.9	1.42 (1.04, 1.95)	0.02803	0	0.0322367	0.0276006	0.0226115	1.61 (1.11, 2.33)	0.012177	52.9715	1.71 (0.99, 2.96)	0.056253	67.8937	1.42 (1.04, 1.95)	0.028053	0
	rs60607921	7	139505535	TBXAS1	intronic	C	T	0.28/0.25	1.29 (1.14, 1.45)	2.7e-05	0.28/0.27	1.08 (0.95, 1.24)	0.2402	1.20 (1.09, 1.31)	8.495e-05	22	1.16 (1.04, 1.30)	0.008849	0	1.23 (1.10, 1.37)	0.0003715	36.9	0.2804	0.28397	0.259772	1.19 (1.07, 1.32)	0.000982	22.0348	1.16 (1.04, 1.3)	0.008867	0	1.21 (1.05, 1.41)	0.008951	36.8517
	rs148883399	2	95548761	LOC442028	ncRNA_intronic	TCC	T	0.50/0.46	1.24 (1.13, 1.37)	9.76e-06	0.48/0.47	1.04 (0.93, 1.16)	0.4927	1.15 (1.07, 1.23)	0.0001782	63.5	1.19 (1.08, 1.30)	0.0002079	44.4	1.10 (1.00, 1.20)	0.04065	39.8	0.499602	0.484256	0.465583	1.15 (1.02, 1.3)	0.02473	63.467	1.19 (1.04, 1.35)	0.009576	44.4082	1.11 (0.98, 1.25)	0.096534	39.8413
	rs563544344	5	142971211	NR3C1;MIR5197	intergenic	AAAAT	A	0.57/0.54	1.27 (1.14, 1.42)	1.74e-05	0.58/0.57	1.05 (0.93, 1.18)	0.4516	1.17 (1.07, 1.26)	0.0002146	48.3	1.14 (1.03, 1.26)	0.01387	0	1.18 (1.07, 1.31)	0.001619	60.3	0.573678	0.576511	0.54933	1.15 (1.03, 1.3)	0.017155	48.3143	1.14 (1.03, 1.26)	0.013892	0	1.16 (0.98, 1.38)	0.078719	60.2982
	rs145272620	1	188312300	LINC01037;BRINP3	intergenic	AT	A	0.84/0.81	1.31 (1.15, 1.48)	3.39e-05	0.84/0.83	1.06 (0.92, 1.21)	0.4487	1.19 (1.08, 1.30)	0.0003455	42.2	1.14 (1.01, 1.28)	0.0345	42.1	1.24 (1.10, 1.40)	0.0005291	0	0.837255	0.844627	0.820847	1.17 (1.03, 1.33)	0.013927	42.215	1.12 (0.96, 1.32)	0.158562	42.0726	1.24 (1.1, 1.4)	0.000532	0
	rs545109093	2	201960778	NDUFB3;CFLAR	intergenic	CT	C	0.31/0.28	1.30 (1.16, 1.45)	7e-06	0.32/0.32	1.02 (0.90, 1.16)	0.7477	1.17 (1.07, 1.27)	0.0003621	62.8	1.23 (1.10, 1.37)	0.0001836	0	1.10 (0.98, 1.22)	0.09901	71.9	0.320233	0.310876	0.293517	1.16 (1.01, 1.34)	0.042375	62.8054	1.23 (1.1, 1.37)	0.000185	0	1.08 (0.87, 1.33)	0.496327	71.8978
	rs6600323	1	40743727	ZMPSTE24	intronic	A	G	0.64/0.60	1.25 (1.13, 1.39)	2.1e-05	0.67/0.67	1.03 (0.93, 1.15)	0.572	1.14 (1.06, 1.23)	0.0005424	61.3	1.15 (1.05, 1.27)	0.003913	61.8	1.13 (1.03, 1.25)	0.01065	60.3	0.655478	0.650616	0.625004	1.13 (1, 1.28)	0.047713	61.2869	1.18 (1, 1.39)	0.046169	61.8031	1.11 (0.96, 1.3)	0.164656	60.2992
	rs527738288	20	44645662	SLC12A5-AS1	ncRNA_intronic	CA	C	0.28/0.25	1.31 (1.15, 1.48)	3.25e-05	0.23/0.23	1.03 (0.89, 1.19)	0.7003	1.18 (1.07, 1.30)	0.0006456	55	1.20 (1.07, 1.36)	0.002955	62.7	1.14 (1.00, 1.28)	0.04164	59.7	0.256671	0.257128	0.243961	1.15 (1, 1.34)	0.05791	55.0427	1.14 (0.92, 1.41)	0.219937	62.7099	1.12 (0.92, 1.37)	0.252815	59.6567
	rs138619661	4	89494118	PIGY-DT;HERC3	intergenic	A	G	0.007/0.002	6.91 (2.76, 17.3)	3.73e-05	0.002/0.002	0.80 (0.18, 3.68)	0.7771	3.89 (1.77, 8.53)	0.0007146	60.3	3.88 (1.46, 10.3)	0.006608	61.4	4.87 (1.87, 12.7)	0.001218	42.2	0.00430772	0.0052804	0.00218513	3.12 (0.79, 12.22)	0.103196	60.3098	2.75 (0.47, 15.93)	0.258848	61.3622	4.28 (1.13, 16.28)	0.032622	42.1828
	rs12539828	7	129157420	SMKR1;NRF1	intergenic	C	T	0.32/0.29	1.29 (1.15, 1.46)	2.76e-05	0.23/0.22	1.03 (0.92, 1.16)	0.6015	1.16 (1.06, 1.26)	0.0008591	61.6	1.17 (1.05, 1.30)	0.003348	20.3	1.13 (1.01, 1.26)	0.03001	59.9	0.27887	0.273211	0.262163	1.14 (0.99, 1.32)	0.065882	61.5616	1.16 (1.03, 1.32)	0.014517	20.329	1.12 (0.94, 1.34)	0.189491	59.9051
	rs7691562	4	92098198	CCSER1	intronic	A	G	0.47/0.43	1.24 (1.13, 1.36)	5.3e-06	0.40/0.40	0.98 (0.88, 1.10)	0.7676	1.13 (1.05, 1.21)	0.0009404	71.4	1.19 (1.08, 1.30)	0.0001884	68.5	1.06 (0.97, 1.16)	0.2268	56.8	0.450226	0.42885	0.419266	1.11 (0.97, 1.28)	0.129688	71.3621	1.17 (0.99, 1.38)	0.073308	68.5273	1.05 (0.92, 1.21)	0.459231	56.8409
	rs1436512	4	142334360	LINC02432;IL15	intergenic	C	T	0.34/0.30	1.25 (1.13, 1.37)	3.49e-06	0.27/0.27	0.97 (0.87, 1.09)	0.6021	1.13 (1.05, 1.21)	0.001041	74.8	1.14 (1.04, 1.25)	0.004934	74.9	1.11 (1.01, 1.22)	0.02856	37.6	0.308662	0.303061	0.28756	1.11 (0.95, 1.29)	0.175816	74.8314	1.13 (0.93, 1.37)	0.235254	74.8848	1.1 (0.97, 1.24)	0.126896	37.6224
	rs13391070	2	8559659	LINC00299;LINC01814	intergenic	T	C	0.70/0.67	1.29 (1.16, 1.44)	5.94e-06	0.67/0.68	1.00 (0.89, 1.12)	0.9919	1.14 (1.05, 1.24)	0.001114	71.7	1.11 (1.01, 1.23)	0.03617	61.2	1.16 (1.05, 1.28)	0.004933	58.9	0.679407	0.688681	0.670049	1.14 (0.98, 1.33)	0.100538	71.7131	1.12 (0.94, 1.33)	0.197378	61.1752	1.16 (0.98, 1.36)	0.081422	58.9052
	rs200592660	10	73448975	CDH23	intronic	A	T	0.91/0.89	1.41 (1.20, 1.65)	3.98e-05	0.86/0.86	1.04 (0.90, 1.22)	0.577	1.20 (1.07, 1.34)	0.001326	68.9	1.21 (1.05, 1.40)	0.008771	62.5	1.17 (1.01, 1.34)	0.03207	68.8	0.889913	0.886697	0.876752	1.22 (1, 1.5)	0.054543	68.9325	1.28 (1, 1.65)	0.054243	62.533	1.19 (0.92, 1.54)	0.181497	68.8358
	rs716374	5	157546890	CLINT1;LINC02227	intergenic	A	C	0.27/0.24	1.26 (1.13, 1.41)	3.31e-05	0.19/0.20	0.98 (0.86, 1.12)	0.8033	1.14 (1.05, 1.24)	0.002462	71.4	1.14 (1.02, 1.27)	0.01605	68.8	1.13 (1.01, 1.25)	0.02817	40.7	0.228341	0.233529	0.221893	1.11 (0.94, 1.3)	0.228134	71.4312	1.11 (0.91, 1.36)	0.303942	68.7617	1.11 (0.96, 1.28)	0.156509	40.72
	rs7495978	15	90702211	IDH2-DT;SEMA4B	intergenic	T	C	0.25/0.21	1.27 (1.14, 1.42)	1.03e-05	0.28/0.29	0.97 (0.86, 1.10)	0.6429	1.13 (1.04, 1.22)	0.003114	75	1.12 (1.01, 1.23)	0.03458	74.4	1.15 (1.04, 1.27)	0.007759	30.6	0.263823	0.263209	0.241802	1.1 (0.93, 1.3)	0.253562	75.0247	1.08 (0.87, 1.33)	0.504202	74.4324	1.14 (1.01, 1.29)	0.039601	30.6119
	rs9518870	13	103573133	METTL21EP;SLC10A2	intergenic	T	A	0.02/0.01	2.05 (1.46, 2.88)	3.55e-05	0.02/0.02	0.86 (0.54, 1.35)	0.5063	1.50 (1.14, 1.97)	0.003559	73.9	1.60 (1.15, 2.23)	0.00533	61.2	1.54 (1.09, 2.16)	0.01348	51.5	0.0223153	0.0210446	0.0167224	1.28 (0.72, 2.28)	0.398206	73.9453	1.43 (0.8, 2.56)	0.228341	61.2006	1.34 (0.79, 2.28)	0.274481	51.5145
	rs12042183	1	100292878	FRRS1;AGL	intergenic	C	T	0.85/0.82	1.31 (1.15, 1.48)	3.35e-05	0.83/0.84	0.98 (0.85, 1.12)	0.7459	1.14 (1.04, 1.25)	0.004644	68.9	1.10 (0.98, 1.24)	0.1027	47.8	1.19 (1.06, 1.34)	0.004029	49.5	0.841526	0.846415	0.830486	1.13 (0.95, 1.34)	0.173307	68.8638	1.08 (0.91, 1.28)	0.352101	47.7638	1.19 (1, 1.41)	0.048037	49.5182
	rs72068508	3	138588005	PIK3CB;LINC01391	intergenic	C	CA	0.11/0.09	1.52 (1.26, 1.83)	1.3e-05	0.12/0.13	0.98 (0.82, 1.16)	0.7874	1.19 (1.05, 1.36)	0.006	74.4	1.14 (0.97, 1.35)	0.1021	70	1.24 (1.06, 1.45)	0.007114	60.9	0.112152	0.11791	0.103911	1.2 (0.93, 1.56)	0.162173	74.3944	1.12 (0.82, 1.53)	0.47153	70.0161	1.26 (0.98, 1.64)	0.07543	60.9206
	rs539116911	8	41910094	LOC105379393	ncRNA_intronic	G	T	0.01/0.01	3.22 (1.83, 5.67)	4.9e-05	0.01/0.01	0.65 (0.29, 1.44)	0.2863	1.88 (1.19, 2.98)	0.007089	77.9	2.00 (1.11, 3.59)	0.02042	64.8	2.26 (1.29, 3.95)	0.004235	65.7	0.00985645	0.0111852	0.00746294	1.39 (0.49, 3.88)	0.535214	77.9079	1.41 (0.47, 4.17)	0.539033	64.8171	1.67 (0.6, 4.63)	0.325157	65.7028
	rs10124840	9	138616058	KCNT1	intronic	C	T	0.25/0.21	1.27 (1.14, 1.43)	3.42e-05	0.16/0.18	0.93 (0.81, 1.07)	0.3328	1.13 (1.03, 1.23)	0.008914	74.1	1.16 (1.03, 1.29)	0.01129	22.8	1.08 (0.97, 1.22)	0.1605	77	0.209643	0.207145	0.19912	1.1 (0.92, 1.32)	0.302856	74.0515	1.14 (1, 1.3)	0.048945	22.7952	1.06 (0.83, 1.36)	0.625841	77.0299
	rs534319118	10	72398648	PRF1;ADAMTS14	intergenic	A	ATT	0.55/0.51	1.29 (1.16, 1.45)	7.27e-06	0.56/0.56	0.93 (0.82, 1.05)	0.2475	1.12 (1.03, 1.22)	0.009281	83	1.15 (1.03, 1.28)	0.01222	67.4	1.07 (0.96, 1.19)	0.2191	77.6	0.558721	0.546399	0.531479	1.07 (0.87, 1.32)	0.532633	83.0011	1.1 (0.9, 1.35)	0.341091	67.4307	1.03 (0.82, 1.3)	0.784459	77.6198
	rs11157165	14	41266753	FBXO33;LINC02315	intergenic	A	T	0.19/0.17	1.36 (1.18, 1.56)	1.49e-05	0.27/0.28	0.98 (0.87, 1.10)	0.7231	1.12 (1.03, 1.23)	0.01155	77.2	1.14 (1.02, 1.27)	0.02537	40.4	1.10 (0.99, 1.24)	0.08906	79.3	0.237343	0.22556	0.208928	1.15 (0.95, 1.4)	0.146899	77.163	1.15 (0.99, 1.34)	0.062775	40.394	1.14 (0.88, 1.47)	0.314011	79.3216
	rs60224675	9	114321927	PTGR1;ZNF483	intronic	G	GCA	0.76/0.72	1.26 (1.13, 1.40)	3.14e-05	0.76/0.76	0.94 (0.83, 1.06)	0.314	1.11 (1.02, 1.20)	0.01198	76.2	1.09 (0.98, 1.21)	0.1174	66.9	1.12 (1.01, 1.24)	0.03876	73.4	0.752763	0.757745	0.733451	1.08 (0.91, 1.29)	0.383595	76.2415	1.08 (0.89, 1.32)	0.413953	66.9216	1.08 (0.88, 1.33)	0.464771	73.3927
	rs17019983	2	81311358	CTNNA2;LINC01815	intergenic	C	T	0.63/0.59	1.22 (1.11, 1.34)	3.54e-05	0.59/0.60	0.95 (0.86, 1.06)	0.3828	1.09 (1.02, 1.17)	0.01277	82.3	1.07 (0.98, 1.17)	0.1411	85.6	1.08 (0.99, 1.19)	0.07825	58.9	0.60955	0.616832	0.594416	1.08 (0.91, 1.28)	0.40139	82.2837	1.04 (0.81, 1.33)	0.770817	85.6221	1.08 (0.94, 1.25)	0.278581	58.9025
	rs138596651	3	156896245	CCNL1;VEPH1	intergenic	A	G	0.50/0.46	1.23 (1.12, 1.35)	1.38e-05	0.41/0.42	0.94 (0.85, 1.05)	0.2759	1.09 (1.02, 1.17)	0.01277	78.9	1.09 (0.99, 1.18)	0.06921	67	1.10 (1.01, 1.20)	0.03791	69.5	0.456463	0.460672	0.444851	1.08 (0.93, 1.26)	0.312917	78.8769	1.09 (0.93, 1.28)	0.291388	67.043	1.09 (0.92, 1.28)	0.312622	69.5248
	rs3786837	19	39172042	ACTN4	intronic	C	G	0.11/0.09	1.44 (1.21, 1.71)	3.14e-05	0.12/0.13	0.95 (0.80, 1.12)	0.5273	1.16 (1.03, 1.30)	0.01586	76	1.24 (1.07, 1.43)	0.00443	53.5	1.09 (0.93, 1.27)	0.2944	73.6	0.123525	0.11073	0.105611	1.17 (0.91, 1.5)	0.222835	75.9751	1.27 (1.01, 1.59)	0.037474	53.5473	1.08 (0.79, 1.47)	0.630915	73.6398
	rs145075506	15	96679116	NR2F2-AS1	ncRNA_intronic	G	A	0.98/0.97	2.37 (1.56, 3.58)	4.5e-05	0.97/0.97	0.88 (0.59, 1.31)	0.5378	1.42 (1.06, 1.89)	0.01714	78.5	1.11 (0.78, 1.57)	0.5703	57.3	1.68 (1.15, 2.46)	0.007587	69.5	0.971822	0.977086	0.969593	1.53 (0.81, 2.89)	0.193102	78.4676	1.18 (0.67, 2.09)	0.560224	57.3113	1.81 (0.89, 3.65)	0.099234	69.497
	rs7003963	8	50186688	PPDPFL;LOC100507464	intergenic	G	C	0.60/0.57	1.25 (1.12, 1.38)	3.41e-05	0.54/0.55	0.94 (0.84, 1.05)	0.2679	1.09 (1.01, 1.18)	0.02554	78.2	1.10 (1.00, 1.21)	0.05186	25	1.06 (0.97, 1.17)	0.2128	81.8	0.574006	0.570701	0.561261	1.07 (0.91, 1.27)	0.406378	78.2328	1.1 (0.98, 1.23)	0.109739	24.9842	1.05 (0.83, 1.32)	0.707729	81.7502
	rs1985069	9	1424700	DMRT2;SMARCA2	intergenic	T	C	0.53/0.49	1.25 (1.12, 1.38)	3.18e-05	0.48/0.50	0.92 (0.82, 1.03)	0.1649	1.09 (1.01, 1.18)	0.02772	79.9	1.13 (1.02, 1.25)	0.01924	80.2	1.05 (0.95, 1.16)	0.3568	53.8	0.513284	0.504644	0.496111	1.07 (0.9, 1.29)	0.44228	79.9286	1.13 (0.89, 1.43)	0.308319	80.2108	1.04 (0.89, 1.2)	0.636483	53.8184
	rs3935195	8	12645580	LOC340357	ncRNA_intronic	A	C	0.44/0.40	1.22 (1.11, 1.34)	4.22e-05	0.40/0.41	0.92 (0.82, 1.02)	0.1176	1.08 (1.00, 1.16)	0.03855	80.9	1.11 (1.01, 1.21)	0.02815	70.6	1.05 (0.96, 1.15)	0.3048	66.5	0.426003	0.412763	0.404368	1.06 (0.89, 1.26)	0.501852	80.9153	1.08 (0.91, 1.29)	0.382194	70.6224	1.04 (0.89, 1.23)	0.609427	66.5409
	rs6034163	20	15341549	MACROD2	intronic	A	G	0.73/0.70	1.25 (1.13, 1.40)	3.33e-05	0.74/0.76	0.91 (0.81, 1.03)	0.1204	1.09 (1.00, 1.18)	0.03872	80.6	1.07 (0.96, 1.18)	0.2093	78.5	1.09 (0.99, 1.21)	0.08452	54.1	0.735577	0.738333	0.721501	1.07 (0.88, 1.29)	0.495821	80.557	1.03 (0.82, 1.3)	0.802256	78.4777	1.09 (0.94, 1.27)	0.267699	54.129
	rs80085868	5	29706894	LINC02064;LOC105374704	intergenic	A	T	0.04/0.03	2.52 (1.64, 3.88)	2.45e-05	0.05/0.05	0.94 (0.73, 1.20)	0.601	1.20 (0.97, 1.49)	0.09701	88.7	1.32 (1.02, 1.71)	0.03345	82.9	1.11 (0.84, 1.47)	0.4451	82.1	0.0384655	0.04	0.0371194	1.21 (0.61, 2.41)	0.577652	88.7145	1.4 (0.71, 2.77)	0.331977	82.9018	1.08 (0.54, 2.17)	0.831934	82.0653
	rs538407349	12	22434753	ST8SIA1	intronic	CA	C	0.17/0.14	1.31 (1.16, 1.49)	2.65e-05	0.20/0.23	0.84 (0.73, 0.95)	0.006825	1.05 (0.96, 1.15)	0.2688	87.7	1.15 (1.03, 1.29)	0.01437	76.9	0.95 (0.85, 1.07)	0.4328	84.7	0.198055	0.167329	0.171744	1.03 (0.79, 1.35)	0.813029	87.6906	1.16 (0.91, 1.49)	0.241021	76.9321	0.93 (0.68, 1.26)	0.62669	84.6541
	rs2274144	9	123421879	MEGF9	intronic	A	G	0.96/0.94	1.53 (1.25, 1.87)	3.35e-05	0.85/0.87	0.83 (0.72, 0.96)	0.01398	1.03 (0.91, 1.16)	0.6532	88.7	0.99 (0.85, 1.15)	0.8886	83	1.03 (0.89, 1.19)	0.7214	78.9	0.903839	0.910769	0.912839	1.13 (0.78, 1.64)	0.50597	88.6661	1.08 (0.73, 1.59)	0.714294	83.0002	1.13 (0.81, 1.59)	0.473634	78.9306
Supplementary Data 2B. Additional genetic loci at P-value < 5x10-8 identified by whole-genome meta-analysis of 4 cohorts.
Locus	Lead variant	Chr	Position	Nearest gene	Function	EA	OA	Discovery (1,687 cases with nAMD, 3,437 control participants)			Replication (1,441 cases with nAMD, 2,056 control participants)			Meta-analysis for nAMD			Meta-analysis for PCV			Meta-analysis for typical nAMD			EAF			Random-effect meta-analysis for nAMD			Random-effect meta-analysis for PCV			Random-effect meta-analysis for typical nAMD
								EAF (nAMD/control)	Odds ratio (95% Confidence Interval)	P	EAF (nAMD/control)	Odds ratio (95% Confidence Interval)	P	Odds ratio (95% Confidence Interval)	P	Het I2	Odds ratio (95% Confidence Interval)	P	Het I2	Odds ratio (95% Confidence Interval)	P	Het I2	PCV	typical nAMD	Control	Odds ratio (95% Confidence Interval)	P	Het I2	Odds ratio (95% Confidence Interval)	P	Het I2	Odds ratio (95% Confidence Interval)	P	Het I2
12	rs72759285b	9	126985763	NEK6/LHX2	intergenic	A	G	0.84/0.82	1.20 (1.06, 1.34)	0.002593	0.80/0.77	1.26 (1.11, 1.43)	0.0003273	1.23 (1.13, 1.34)	3.36e-06	0	1.10 (0.99, 1.23)	0.06836	0	1.39 (1.24, 1.56)	1.194e-08	0	0.803852	0.836614	0.799103	1.23 (1.13, 1.34)	3.41e-06	0	1.1 (0.99, 1.23)	0.068374	0	1.39 (1.24, 1.56)	1.22e-08	0
a: SNP rs4643535 is genome-wide significant in meta-analysis for nAMD. It is independent with rs56033528 (LD r2=0) at locus RHBDD1/COL4A4 (the 8th loci in Supplementary Data 2A).
b: SNP rs72759285 at locus NEK6/LHX2 is genome-wide significant (1.19x10-8) in meta-analysis for typical nAMD.
We conducted clumping analysis using PLINK1.90 with parameter r2=0.05, 250kb, p1=p2=5x10-5.
Physical positions and nearest genes are based on NCBI build 37 of human genome.
Locus, counts of loci; Chr, chromosome; EA, effect allele; OA, other allele; EAF, effect allele frequency.
Fixed effects model utilized the inverse-variance-weighted method. Random-effects model which corrects the deflation in the variance of the fixed-effects estimate employed the DerSimonian-Laird method.

## Sheet: Supplementary Data 3
Supplementary Data 3. Additional independent variants conditioning on the lead variant, CFH rs800292 (chr1:196642233).
Variant	Chr	Position	Minor/major allele	MAF	Beta	SE	P	Beta'	SE'	P'
rs565743	1	196612547	T/G	0.0553617	-0.5833	0.0833	2.51613e-12	1.1081	0.166496	2.82414e-11
rs403846	1	196696737	T/C	0.0629216	0.5523	0.0824	2.04645e-11	1.38651	0.17044	4.12288e-16
We used GCTA to conduct the conditional and joint analysis (COJO). Variants flanking 500 kb of the lead variants were included. Original GWAS data were used as reference panel.
Considering multiple comparisons, independent variants were defined as those with P value < 5×10-8 in both AMD GWAS and conditional analysis
Physical positions and nearest genes are based on NCBI build 37 of human genome.
Chr, chromosome; MAF, minor allele frequency; Beta, effect size for per copy of the minor allele; SE, standard error of Beta.
Beta', SE' and P', effect size, standard error of effect size and P value from conditional analysis.

## Sheet: Sheet1
PMID	Lead variants	Chr	Position	EA/OA	Nearest gene	MAF in European	MAF in East Asian	OR	se	P
26691988	rs10922109	1	196704632	A/C	CFH	0.329543	0.4502	0.59126	0.0362	1.036e-47
32277175	rs11120691	1	207486475	G/T	C4BPA/CD55	0.44	0.3527	0.868055	0.0363	9.807e-05
32277175	rs259842	2	180738840	C/T	ZNF385B	0.38	0.1999	0.911102	0.0475	0.05
26691988	rs56033528*	2	227865660	A/G	COL4A4/COL4A3	0.11	0.1865	1.3	0.0459	6.511e-09
26691988	rs62247658*	3	64715155	T/C	ADAMTS9-AS2	0.44868	0.2468	0.793422	0.0416	2.678e-08
26691988	rs140647181	3	99180668	C/T	COL8A1	0.0193261	0
32277175	rs13066993	3	141129999	A/G	ZBTB38	0.35	0.002564
32277175	rs1005819	4	103504305	T/C	NFKB1	0.42	0.4955	0.9994	0.0349	0.9861
26691988	rs10033900	4	110659067	C/T	CFI	0.493155	0.375	0.917319	0.0347	0.01289
26691988	rs114092250	5	35494448	A/G	PRLR/SPEF2	0.019149	0
26691988	rs62358361	5	39327888	T/G	C9	0.0123261	0
32277175	rs17421410	5	87836307	G/A	LINC00461	0.07	0.02	1.33482	0.1423	0.04239
32277175	rs6899205	5	156943285	A/G	ADAM19	0.28	0.1441	0.860966	0.0483	0.001921
26691988	rs144160397*	6	32008963	T/C	C2/CFB/SKIV2L	0.493042	0.4177	1.29	0.0409	7.377e-10
26691988	rs73733647*	6	43961015	G/A	C6orf223/VEGFA	0.03	0.2487	1.39	0.0494	2.276e-11
26691988	rs7803454	7	99991548	T/C	PILRB/PILRA	0.199028	0.03273	1.02593	0.0981	0.794
26691988	rs1142	7	104756326	T/C	KMT2E/SRPK2	0.357404	0.3381	1.10816	0.0355	0.003829
26691988	rs79037040	8	23082971	T/G	TNFRSF10A	0.465696	0	1.23171	0.0379	3.851e-08
26691988	rs71507014	9	73438605	G/GC	TRPM3	0.415453	0.3666	1.04624	0.0347	0.1922
26691988	rs10781182	9	76617720	G/T	MIR6130/RORB	0.316453	0.4419	0.984226	0.0367	0.6652
26691988	rs1626340	9	101923372	A/G	TGFBR1	0.199497	0.4678	0.872057	0.0349	8.779e-05
26691988	rs2740488	9	107661742	C/A	ABCA1	0.265497	0.2255	1.0016	0.0383	0.9661
26691988	rs12357257	10	24999593	A/G	ARHGAP21	0.232503	0.04044	0.927002	0.0897	0.3979
32277175	rs7896471	10	101788308	T/G	CPN1	0.04	0.02628	0.843496	0.1143	0.1366
32277175	rs1926564	10	114139896	A/G	ACSL5	0.1	0.0405	0.972583	0.0876	0.7506
26691988	rs3750846	10	124215565	C/T	ARMS2/HTRA1	0.316336	0.4187	2.51784	0.0358	1.3e-146
26691988	rs3138141	12	56115778	A/C	RDH5/CD63	0.214127	0.1163
26691988	rs61941274	12	112132610	A/G	ACAD10	0.020851	0
26691988	rs9564692	13	31821240	T/C	B3GALTL	0.288547	0.2569	0.92404	0.0423	0.06167
26691988	rs61985136	14	68769199	T/C	RAD51B	0.372596	0.4721	0.97453	0.0348	0.4583
26691988	rs2043085	15	58680954	C/T	LIPC	0.36627	0.457	0.994316	0.0347	0.8697
32277175	rs1378940	15	75083494	A/C	CSK	0.32	0.1722	1.09111	0.0437	0.04595
32277175	rs3825991	15	89761664	A/C	RLBP1	0.48	0.3093	1.11561	0.0355	0.002077
26691988	rs36229491	16	56994244	TA/T	CETP	0.29	0.1617	1.36	0.0434	1.943e-12
26691988	rs55993634	16	75236763	C/G	CTRB2/TRB1	0.08	0.2597	1.07	0.0472	0.139
26691988	rs11080055	17	26649724	C/A	TMEM97/VTN	0.475071	0.2468	1.05138	0.0386	0.1947
26691988	rs6565597	17	79526821	T/C	NPLOC4/TSPAN10	0.390028	0.187
26691988	rs9911460	17	79538841	A/T	NPLOC4/TSPAN10	0.48	0.05905	1.08654	0.0726	0.253
32277175	rs9973159	18	597950	T/C	CLUL1	0.15	0.000641
26691988	rs67538026	19	1031438	T/C	CNN2	0.479944	0.4695	0.873891	0.0385	0.0004701
26691988	rs2230199	19	6718387	C/G	C3	0.235559	0.0007517
26691988	rs429358	19	45411941	C/T	APOE	0.117894	0.08848	0.831603	0.0645	0.004233
32277175	rs2232613	20	36997655	T/C	LBP	0.08	0.0008019
26691988	rs1888235	20	44623967	T/C	MMP9	0.17	0.1388	0.89	0.0496	0.0271
26691988	rs201459901	20	56653724	TA/T	C20orf85	0.0623975	0.05263	0.85573	0.184	0.3973
26691988	rs5754227	22	33105817	C/T	SYN3/TIMP3	0.123696	0.3849	0.936131	0.0349	0.05848
26691988	rs8135665	22	38476276	T/C	SLC16A8	0.205453	0.1354	1.15165	0.0505	0.005154

## Sheet: Supplementary Data 4
Supplementary Data 4. Gene-based analysis for neovascular AMD.
all nAMD
GENE	CHR	START	STOP	NSNPS	N	ZSTAT	P	SYMBOL
ENSG00000000971	1	196616008	196721634	296	8621	8.3178	4.4814e-17	CFH
ENSG00000116785	1	196738925	196768203	191	8621	7.4515	4.613e-14	CFHR3
ENSG00000162687	1	196189909	196583355	579	8621	6.9287	2.123e-12	KCNT2
ENSG00000169031	2	228024281	228184508	783	8621	5.4939	1.966e-08	COL4A3
ENSG00000268656	2	27993851	28014186	12	8621	4.6818	1.422e-06	AC110084.1
ENSG00000181577	6	43963317	43978695	92	8621	5.8274	2.8142e-09	C6orf223
ENSG00000104689	8	23042965	23087639	138	8621	4.5983	2.13e-06	TNFRSF10A
ENSG00000138152	10	124025821	124102677	302	8621	8.3221	4.3195e-17	BTBD16
ENSG00000166033	10	124216041	124279424	278	8621	7.896	1.4399e-15	HTRA1
ENSG00000107679	10	124129212	124196867	181	8621	7.6315	1.1602e-14	PLEKHA1
ENSG00000254636	10	124209169	124221868	65	8621	6.1094	5e-10	ARMS2
ENSG00000182957	13	24548944	24886212	1671	8621	4.9995	2.8745e-07	SPATA13
ENSG00000273167	13	24548839	24900169	1711	8621	4.9706	3.3368e-07	RP11-307N16.6
ENSG00000140479	15	101835818	102070405	1266	8621	5.7252	5.1649e-09	PCSK6
ENSG00000087237	16	56990762	57022757	173	8621	5.3098	5.4862e-08	CETP
ENSG00000130700	20	61033553	61056026	41	8621	6.7769	6.1383e-12	GATA5
PCV
GENE	CHR	START	STOP	NSNPS	N	ZSTAT	P	SYMBOL
ENSG00000000971	1	196616008	196721634	296	7048	7.5218	2.701e-14	CFH
ENSG00000116785	1	196738925	196768203	191	7048	6.8416	3.915e-12	CFHR3
ENSG00000162687	1	196189909	196583355	578	7048	6.5239	3.4252e-11	KCNT2
ENSG00000169031	2	228024281	228184508	774	7048	4.9948	2.9452e-07	COL4A3
ENSG00000081052	2	227862427	228033829	494	7048	4.7782	8.8416e-07	COL4A4
ENSG00000181577	6	43963317	43978695	92	7048	5.4725	2.219e-08	C6orf223
ENSG00000254636	10	124209169	124221868	64	7048	7.4417	4.9682e-14	ARMS2
ENSG00000107679	10	124129212	124196867	181	7048	7.2636	1.884e-13	PLEKHA1
ENSG00000138152	10	124025821	124102677	301	7048	6.0796	6.026e-10	BTBD16
ENSG00000166033	10	124216041	124279424	277	7048	6.037	7.8497e-10	HTRA1
ENSG00000140479	15	101835818	102070405	1261	7048	4.9522	3.6695e-07	PCSK6
ENSG00000087237	16	56990762	57022757	172	7048	4.4242	4.84e-06	CETP
ENSG00000130700	20	61033553	61056026	41	7048	5.8436	2.5538e-09	GATA5
typical nAMD
GENE	CHR	START	STOP	NSNPS	N	ZSTAT	P	SYMBOL
ENSG00000000971	1	196616008	196721634	296	7066	7.6606	9.2518e-15	CFH
ENSG00000162687	1	196189909	196583355	578	7066	6.6015	2.0345e-11	KCNT2
ENSG00000116785	1	196738925	196768203	191	7066	6.1094	5e-10	CFHR3
ENSG00000166033	10	124216041	124279424	278	7066	8.1986	1.2161e-16	HTRA1
ENSG00000138152	10	124025821	124102677	300	7066	7.3741	8.2711e-14	BTBD16
ENSG00000107679	10	124129212	124196867	179	7066	6.1094	5e-10	PLEKHA1
ENSG00000254636	10	124209169	124221868	65	7066	6.1094	5e-10	ARMS2
ENSG00000130700	20	61033553	61056026	41	7066	5.2478	7.6943e-08	GATA5
We performed gene-based analysis using summary statistics, as implemented in FUMA. SNPs were mapped to the protein coding genes with window sizes of 5 kb upstream and downstream of the gene.
A SNP-wide mean model uses a test statistic which is equal to a mixture distribution of independent chi-square statistics with one degree-of-freedom, weighted by eigenvalues of the correlation matrix of the SNP genotypes. Simulation procedures were applied to generate empirical p-values.
A total of 18830 protein coding genes based on Ensembl version 92 were included in the analysis.
According to Bonferroni correction method, we set a threshold of 0.05/18,830=2.66x10-6 for significant genes.

## Sheet: Supplementary Data 5
Supplementary Data 5. Evaluation of known AMD loci in the meta-analysis of Asian GWAS data.
Study	Lead variants	Chr	Position	EA/OA	Nearby gene	Summary statistics in European GWAS		Summary statistics in our GWAS
						OR	P	OR	P
IAMDGC	rs10922109	1	196704632	A/C	CFH	0.38	9.6E-618	0.59126	1.036e-47
	rs11884770	2	228086920	C/T	COL4A3	0.9	2.9e-08	1.12626	0.004524
	rs62247658	3	64715155	T/C	ADAMTS9-AS2	1.14	1.8e-14	0.793422	2.678e-08
	rs140647181	3	99180668	C/T	COL8A1	1.59	1.4e-11
	rs10033900	4	110659067	C/T	CFI	1.15	5.4e-17	0.917319	0.01289
	rs114092250	5	35494448	A/G	PRLR/SPEF2	0.7	2.1e-08
	rs62358361	5	39327888	T/G	C9	1.8	1.3e-14
	rs429608	6	31930462	A/G	C2/CFB/SKIV2L	0.57	1.2e-103	0.727312	1.64e-06
	rs943080	6	43826627	T/C	C6orf223/VEGFA	0.88	1.1e-14	1.19125	4.232e-06
	rs7803454	7	99991548	T/C	PILRB/PILRA	1.13	4.8e-09	1.02593	0.794
	rs1142	7	104756326	T/C	KMT2E/SRPK2	1.11	1.4e-09	1.10816	0.003829
	rs79037040	8	23082971	T/G	TNFRSF10A	0.9	4.5e-11	1.23171	3.851e-08
	rs71507014	9	73438605	G/GC	TRPM3	1.1	3e-08	1.04624	0.1922
	rs10781182	9	76617720	G/T	MIR6130/RORB	1.11	2.6e-09	0.984226	0.6652
	rs1626340	9	101923372	A/G	TGFBR1	0.88	3.8e-10	0.872057	8.779e-05
	rs2740488	9	107661742	C/A	ABCA1	0.9	1.2e-08	1.0016	0.9661
	rs12357257	10	24999593	A/G	ARHGAP21	1.11	4.4e-08	0.927002	0.3979
	rs3750846	10	124215565	C/T	ARMS2/HTRA1	2.81	6.5E-735	2.51784	1.3e-146
	rs3138141	12	56115778	A/C	RDH5/CD63	1.16	4.3e-09
	rs61941274	12	112132610	A/G	ACAD10	1.51	1.1e-09
	rs9564692	13	31821240	T/C	B3GALTL	0.89	3.3e-10	0.92404	0.06167
	rs61985136	14	68769199	T/C	RAD51B	0.9	1.6e-10	0.97453	0.4583
	rs2043085	15	58680954	C/T	LIPC	0.87	4.3e-15	0.994316	0.8697
	rs5817082	16	56997349	CA/C	CETP	0.84	3.6e-19	0.857186	0.008486
	rs55993634	16	75236763	G/C	CTRB2/TRB1	0.910577	5.05e-12	0.93258	0.139
	rs11080055	17	26649724	C/A	TMEM97/VTN	0.91	1e-08	1.05138	0.1947
	rs9911460	17	79538841	T/A	NPLOC4/TSPAN10	1.046	4.91e-09	0.920351	0.2532
	rs67538026	19	1031438	T/C	CNN2	0.9	2.6e-08	0.873891	0.0004701
	rs2230199	19	6718387	C/G	C3	1.43	3.8e-69
	rs429358	19	45411941	C/T	APOE	0.7	2.4e-42	0.831603	0.004233
	rs1888235	20	44623967	T/C	MMP9	0.937703	2.43e-10	0.896193	0.0271
	rs201459901	20	56653724	TA/T	C20orf85	0.76	3.1e-16	0.85573	0.3973
	rs5754227	22	33105817	C/T	SYN3/TIMP3	0.77	1.1e-24	0.936131	0.05848
	rs8135665	22	38476276	T/C	SLC16A8	1.14	5.5e-11	1.15165	0.005154
HAN	rs11120691	1	207486475	G/T	C4BPA/CD55	0.92	1.2e-08	0.868055	9.807e-05
	rs259842	2	180738840	C/T	ZNF385B	0.92	1.1e-08	0.911102	0.04996
	rs13066993	3	141129999	A/G	ZBTB38
	rs1005819	4	103504305	T/C	NFKB1	0.92	2.4e-08	0.9994	0.9861
	rs17421410	5	87836307	G/A	LINC00461	1.16	2e-08	1.33482	0.04239
	rs6899205	5	156943285	A/G	ADAM19	0.9	2e-10	0.860966	0.001921
	rs7896471	10	101788308	T/G	CPN1	0.82	1.9e-08	0.843496	0.1366
	rs1926564	10	114139896	A/G	ACSL5	0.88	4.9e-09	0.972583	0.7506
	rs1378940	15	75083494	A/C	CSK	1.09	8.3e-09	1.09111	0.04595
	rs3825991	15	89761664	A/C	RLBP1	1.08	4.3e-09	1.11561	0.002077
	rs9973159	18	597950	T/C	CLUL1	0.87	2.9e-12
	rs2232613	20	36997655	T/C	LBP	0.87	3e-08
Summary statistics in European GWAS were obtained from the IAMDGC paper (PubMed ID: 26691988). The PubMed ID for Han's paper is 32277175.
For the neovascular AMD GWAS, we examined 3,128 cases and 5,493 controls with East Asian ancestry. We applied a Firth logistic regression model in each cohort and later performed a fixed-effect meta-analysis across all cohorts.
As rs72802342 (chr16:75234872) is not available in our GWAS, we replaced it by rs55993634 (chr16:75236763) which is in LD with the lead SNP (r2=0.93).
As rs142450006 (chr20:44614991) is not available in our GWAS, we replaced it by rs1888235 (chr20:44623967) which is in LD with the lead SNP (r2=0.94).
As rs2011092 (chr3:141124607) is not available in our GWAS, we replaced it by rs13066993 (chr3:141129999) which is in LD with the lead SNP (r2=0.99).
As rs6565597 (chr17:79526821) is not available in our GWAS, we replaced it by rs9911460 (chr17:79538841) which is in LD with the lead SNP (r2=0.58).
Chr, chromosome; EA, effect allele; OA, other allele; and OR, odds ratio based on effect allele.

## Sheet: Supplementary Data 6
Supplementary Data 6. Evaluation of six loci in Table 1 in Europeans.
SNP	Chr	Position	gene	EA/OA	GWAS for neovascular AMD				IAMDGC
					Beta	SE	MAF	P	Z score	MAF§	P
rs56033528	2	227865660	COL4A4/COL4A3	A/G	0.2661	0.0459	0.166899	6.511e-09	3.43709	0.0994	0.000588
rs73733647	6	43961015	C6orf223/VEGFA	A/G	-0.3304	0.0494	0.206443	2.28e-11	-0.494434	0.03181	0.621
rs72759285	9	126985763	NEK6/LHX2	G/A	0.2037	0.0438	0.19394	3.36e-06	0.898348	0.1879	0.369
rs4769312	13	24623220	SPATA13	A/G	0.2543	0.0399	0.25093	1.9e-10	-1.16752	0.4523	0.243
rs7402624	15	102033538	PCSK6	T/C	-0.1982	0.0348	0.489009	1.19e-08	-2.31891	0.3111	0.0204
rs6121609	20	61038322	GATA5	T/C	-0.3584	0.0562	0.106129	1.8e-10	-2.35949	0.06362	0.0183
We evaluated the effect size and significance of our lead variants in the international age-related macular degeneration genomics consortium (IAMDGC) study that contains 16,144 cases with advanced AMD and 17,832 controls of European ancestry.
The IAMDGC study conducted a genome-wide single variant association analysis based on the Firth bias-corrected likelihood ratio test.
We examined 3,128 cases with neovascular AMD and 5,493 controls of the East Asian ancestry based on the same model. P-values were obtained from a chi-square distribution with one degree-of-freedom.
Chr, chromosome; EA, effect allele; OA, other allele; Beta, association effect for per copy of the effect allele; SE, standard error of Beta; MAF, minor allele frequency; Z score, ratio of Beta to SE.
Physical positions and nearest genes are based on NCBI build 37 of human genome.
§ MAF based on the 1000 Genomes Phase 3 of European ancestry.

## Sheet: Supplementary Data 7
Supplementary Data 7. Mapping rare variant burden in genes at GWAS loci.
Rare variant burden was assessed by whole-exome gene-based analyses on functional variants at MAF < 2%.
We used genes within +/- 500kb regions of each GWAS lead SNP (Supplementary Data 2). A Bonferroni corrected threshold of P-value is 0.05/190=2.63x10-4.
MAC, total minor allele counts across functional variants in each gene.
Ref1: Huang, L. et al. A missense variant in FGD6 confers increased risk of polypoidal choroidal vasculopathy. Nature genetics 48, 640-647 (2016).
Ref2: Wen, X. et al. Association of IGFN1 variant with polypoidal choroidal vasculopathy. The journal of gene medicine 20, e3007 (2018).
		WES gene-based analysis
Gene	MAC	Kernel test	Burden test	SKAT-O test	GWAS locus/Reference
ENTPD4	83	0.000191	0.0681	0.000449	TNFRSF10A
OR4F15	12	0.00592	0.503	0.00806	PCSK6/Ref1
FGD6	37	0.0323	0.00347	0.00941	FGD6
LOXL2	82	0.0098	0.0198	0.0132	TNFRSF10A
MT2A	12	0.0178	0.0149	0.0162	HERPUD1/CETP
LTA	14	0.0371	0.0371	0.0371	CFB
VEGFA	28	0.0203	0.0757	0.0446	C6orf223/VEGFA
MRPL14	3	0.0492	0.0419	0.0492	C6orf223/VEGFA
COL4A4	51	0.113	0.0253	0.0497	RHBDD1/COL4A4
MIR1-1HG	3	0.0528	0.184	0.0528	GATA5/LAMA5
OR4F6	14	0.0892	0.0417	0.0543	PCSK6
TMEM63B	11	0.334	0.0337	0.0556	C6orf223/VEGFA
ADAMTS9	70	0.399	0.0332	0.0644	ADAMTS9-AS2
MIPEP	32	0.11	0.034	0.0658	SPATA13
XPO5	35	0.314	0.0401	0.0681	C6orf223/VEGFA
TNFRSF10D	114	0.0633	0.0571	0.0682	TNFRSF10A
ARMS2	24	0.0701	0.0701	0.0701	ARMS2
POLR1C	5	0.18	0.0499	0.0756	C6orf223/VEGFA
NFKBIE	8	0.518	0.0688	0.0834	C6orf223/VEGFA
NEU1	4	0.0356	0.531	0.0897	CFB
PRRT1	4	0.0949	0.0949	0.0949	CFB
NR6A1	9	0.4	0.0593	0.114	NEK6/LHX2
FKBPL	5	0.0203	0.279	0.116	CFB
ABHD16A	11	0.0516	0.319	0.116	CFB
PSMA7	1	0.116	0.116	0.116	GATA5/LAMA5
C10orf120	24	0.24	0.072	0.118	ARMS2
FAM192A	2	0.121	0.121	0.121	HERPUD1/CETP
EGFL8	1	0.122	0.122	0.122	CFB
BAG6	28	0.288	0.0857	0.139	CFB
DIDO1	87	0.0781	0.481	0.144	GATA5/LAMA5
RSPH9	40	0.337	0.0565	0.147	C6orf223/VEGFA
TNFRSF10A	21	0.0843	0.153	0.154	TNFRSF10A
TNF	2	0.16	0.146	0.16	CFB
LRRK1	106	0.626	0.0921	0.162	PCSK6
PPT2	2	0.165	0.128	0.165	CFB
SPATS1	16	0.159	0.187	0.166	C6orf223/VEGFA
C2	111	0.158	0.102	0.167	CFB
PLEKHA1	17	0.324	0.0924	0.171	ARMS2
MRGBP	1	0.172	0.172	0.172	GATA5/LAMA5
MT1G	2	0.175	0.145	0.175	HERPUD1/CETP
GATA5	6	0.316	0.0796	0.195	GATA5/LAMA5
TACC2	118	0.111	0.19	0.196	ARMS2
CCL22	2	0.197	0.0973	0.197	HERPUD1/CETP
SLC35B2	10	0.1	0.255	0.199	C6orf223/VEGFA
NLRC5	53	0.113	0.924	0.2	HERPUD1/CETP
LAMA5	332	0.141	0.14	0.203	GATA5/LAMA5
NELFE	4	0.318	0.148	0.207	CFB
MTG2	48	0.282	0.125	0.218	GATA5/LAMA5
MT1E	9	0.0859	0.359	0.221	HERPUD1/CETP
HTRA1	9	0.261	0.156	0.226	ARMS2
ADRM1	5	0.519	0.186	0.235	GATA5/LAMA5
MT1H	37	0.375	0.251	0.238	HERPUD1/CETP
LST1	2	0.242	0.24	0.242	CFB
EHMT2	13	0.159	0.174	0.247	CFB
ZBTB41	7	0.557	0.183	0.259	CFH
CIAPIN1	4	0.726	0.181	0.261	HERPUD1/CETP
SELENOS	27	0.206	0.501	0.264	PCSK6
IRS1	95	0.713	0.16	0.268	RHBDD1/COL4A4
SLC25A37	7	0.165	0.532	0.271	TNFRSF10A
CFB	57	0.658	0.172	0.272	CFB
SKIV2L	6	0.369	0.174	0.278	CFB
TARSL2	16	0.265	0.18	0.285	PCSK6
NUP93	32	0.891	0.15	0.287	HERPUD1/CETP
COQ9	24	0.716	0.202	0.296	HERPUD1/CETP
TJAP1	10	0.418	0.19	0.301	C6orf223/VEGFA
TAF4	2	0.31	0.797	0.31	GATA5/LAMA5
AARS2	42	0.874	0.188	0.312	C6orf223/VEGFA
HSP90AB1	5	0.226	0.276	0.315	C6orf223/VEGFA
FAM24A	3	0.32	0.32	0.32	ARMS2
KCNT2	4	0.599	0.171	0.321	CFH
TM4SF20	29	0.395	0.217	0.336	RHBDD1/COL4A4
HERPUD1	10	0.31	0.218	0.337	HERPUD1/CETP
DMBT1	120	0.886	0.218	0.342	ARMS2
ASPM	376	0.696	0.236	0.343	CFH
BTBD16	20	0.315	0.214	0.352	ARMS2
CABLES2	38	0.962	0.317	0.353	GATA5/LAMA5
NKX2-6	13	0.697	0.303	0.363	TNFRSF10A
APOM	4	0.175	0.442	0.366	CFB
MPIG6B	8	0.271	0.479	0.374	CFB
DENND1A	45	0.237	1	0.377	NEK6/LHX2
TNFRSF10C	20	0.312	0.273	0.377	TNFRSF10A
SPATA13	40	0.227	0.324	0.378	SPATA13
VWA7	53	0.258	0.253	0.384	CFB
RBBP8NL	33	0.261	0.573	0.387	GATA5/LAMA5
GTPBP2	20	0.511	0.325	0.389	C6orf223/VEGFA
PRRC2A	200	0.318	0.243	0.394	CFB
PSMB7	5	0.839	0.406	0.406	NEK6/LHX2
DXO	15	0.285	0.985	0.414	CFB
FAM24B	2	0.804	0.305	0.415	ARMS2
BBS2	31	0.366	0.827	0.416	HERPUD1/CETP
OGFOD1	36	0.232	0.237	0.426	HERPUD1/CETP
CLIC1	13	0.651	0.383	0.43	CFB
DPH3P1	25	0.61	0.31	0.437	GATA5/LAMA5
YIPF3	9	0.365	0.515	0.44	C6orf223/VEGFA
NOTCH4	147	0.709	0.278	0.44	CFB
CDC5L	5	0.74	0.359	0.453	C6orf223/VEGFA
ATF6B	9	0.366	0.277	0.487	CFB
GPSM3	6	0.494	0.494	0.494	CFB
HRH3	3	0.467	0.397	0.497	GATA5/LAMA5
C6orf47	7	0.31	0.374	0.506	CFB
CETP	36	0.727	0.343	0.519	HERPUD1/CETP
STK19	1	0.52	0.52	0.52	CFB
MAD2L1BP	8	0.659	0.402	0.52	C6orf223/VEGFA
NTSR1	11	0.665	0.276	0.529	GATA5/LAMA5
DDX39B	3	0.542	0.542	0.542	CFB
SLC12A3	63	0.416	0.356	0.547	HERPUD1/CETP
COL4A3	52	0.37	0.676	0.548	RHBDD1/COL4A4
C10orf88	17	0.405	0.974	0.551	ARMS2
ATP6V1G2	1	0.552	0.552	0.552	CFB
MICB	67	0.661	0.468	0.555	CFB
HSPA1L	14	0.558	0.773	0.558	CFB
MT1F	1	0.562	0.562	0.562	HERPUD1/CETP
CFHR3	45	0.439	0.684	0.567	CFH
NCR3	20	0.875	0.423	0.569	CFB
VARS	54	0.935	0.397	0.571	CFB
SNRPA1	1	0.573	0.573	0.573	PCSK6
CUZD1	74	0.937	0.409	0.573	ARMS2
ARL2BP	1	0.58	0.58	0.58	HERPUD1/CETP
SAPCD1	1	0.58	0.58	0.58	CFB
LY6G6F	29	0.791	0.458	0.584	CFB
CFH	62	0.41	1	0.59	CFH
CFHR5	53	0.976	0.404	0.599	CFH
LY6G6F-LY6G6D	1	0.607	0.607	0.607	CFB
F13B	47	0.92	0.467	0.62	CFH
BTNL2	41	0.668	0.501	0.626	CFB
LRRC73	1	0.627	0.627	0.627	C6orf223/VEGFA
RHOBTB2	14	0.373	0.589	0.632	TNFRSF10A
NEK6	6	0.506	0.678	0.637	NEK6/LHX2
TMEM151B	4	0.648	0.648	0.648	C6orf223/VEGFA
SLCO4A1	50	0.479	0.44	0.65	GATA5/LAMA5
MT1M	11	0.871	0.527	0.656	HERPUD1/CETP
PEBP4	43	0.698	0.474	0.663	TNFRSF10A
MRPS18A	5	0.204	0.671	0.671	C6orf223/VEGFA
MCCD1	16	0.57	0.825	0.672	CFB
GPANK1	23	0.439	0.995	0.673	CFB
R3HCC1	50	0.661	0.496	0.679	TNFRSF10A
MT1A	1	0.695	0.695	0.695	HERPUD1/CETP
TNFRSF19	46	0.547	0.713	0.696	SPATA13
LY6G6C	3	0.709	0.693	0.709	CFB
RNF5	1	0.709	0.709	0.709	CFB
LTB	32	0.685	0.754	0.713	CFB
MT1B	11	0.815	0.533	0.716	HERPUD1/CETP
CPNE2	8	0.342	0.703	0.72	HERPUD1/CETP
TNXB	186	0.504	0.644	0.724	CFB
OSBPL2	5	0.729	0.704	0.729	GATA5/LAMA5
CCL17	7	0.881	0.426	0.73	HERPUD1/CETP
PLLP	1	0.735	0.735	0.735	HERPUD1/CETP
NR5A1	2	0.737	0.292	0.737	NEK6/LHX2
HLA-DRA	2	0.738	0.738	0.738	CFB
NFKBIL1	7	0.87	0.491	0.749	CFB
IGFN1	194	0.523	0.689	0.752	Ref2
MFF	3	0.757	0.757	0.757	RHBDD1/COL4A4
LOC112577516	8	0.563	0.674	0.779	ARMS2
PARP4	47	0.816	0.607	0.784	SPATA13
CYP21A2	3	0.789	0.789	0.789	CFB
TM2D3	17	0.975	0.617	0.791	PCSK6
TNFRSF10B	14	0.722	0.777	0.792	TNFRSF10A
LY6G5B	11	0.607	0.959	0.796	CFB
LSM14B	36	0.897	0.791	0.81	GATA5/LAMA5
CHSY1	26	0.621	0.955	0.815	PCSK6
CX3CL1	7	0.815	0.78	0.815	HERPUD1/CETP
LHX2	11	0.815	0.815	0.815	NEK6/LHX2
COL9A3	39	0.8	0.643	0.818	GATA5/LAMA5
AGFG1	19	0.758	0.634	0.825	MFF/COL4A3
RSPRY1	3	0.458	0.764	0.842	HERPUD1/CETP
SS18L1	8	0.847	0.731	0.847	GATA5/LAMA5
C2orf83	9	0.849	0.793	0.849	MFF/COL4A3
MSH5	19	0.751	0.748	0.855	CFB
MT4	16	0.857	0.857	0.857	HERPUD1/CETP
SLC29A1	8	0.864	0.849	0.864	C6orf223/VEGFA
POLH	59	0.719	0.715	0.866	C6orf223/VEGFA
CAPN11	43	0.774	0.694	0.872	C6orf223/VEGFA
NKX3-1	3	0.516	0.767	0.877	TNFRSF10A
LY6G5C	25	0.64	0.955	0.893	CFB
TCTE1	22	0.706	0.918	0.91	C6orf223/VEGFA
CHMP7	14	0.914	0.84	0.914	TNFRSF10A
CFHR4	25	0.938	0.921	0.932	CFH
NSMCE4A	19	0.935	0.898	0.935	ARMS2
TCFL5	14	0.796	0.908	0.938	GATA5/LAMA5
SLC44A4	37	1	0.641	0.939	CFB
RHBDD1	10	0.676	0.812	0.962	RHBDD1/COL4A4
AGER	21	0.993	0.893	0.971	CFB
CFHR2	14	0.972	0.953	0.986	CFH
SLC19A3	22	0.996	0.928	0.99	MFF/COL4A3
OGFR	44	0.903	1	1	GATA5/LAMA5
AIF1	0	1	1	1	CFB
C1QTNF9	0	1	1	1	SPATA13
LY6G6D	0	1	1	1	CFB
TSBP1	130	1	1	1	CFB
ZBTB12	0	1	1	1	CFB

## Sheet: Supplementary Data 8
Supplementary Data 8. Functional variants in ENTPD4 from WES PCV data.
Chr	Start	Ref	Alt	SNP	Protein level change	MAF	Exonic function	Pathological variants	Exon region	SIFT_score	SIFT_pred	Polyphen2_score	Polyphen2_pred	CADD_phred
8	23290500	G	A	rs138511953	S597L	0.006379	missense	Yes	exon13	0.016	D	0.934	P	19.94
8	23290518	C	T	rs200186299	R591H	0.002453	missense	Yes	exon13	0.004	D	1	D	32
8	23291882	C	T	8:23291882:C:T	V524I	0.0004907	missense	Yes	exon12	0.201	T	0.977	D	25.8
8	23291891	C	T	rs190514217	D521N	0.001965	missense	Yes	exon12	0.237	T	0.966	D	27.4
8	23294491	T	C	rs117655902	M444V	0.006869	missense	Yes	exon10	0.268	T	0.045	B	13.4
8	23294550	T	C	rs371948028	Q424R	0.003435	missense	No	exon10	0.174	T	0.002	B	9.937
8	23294604	G	C	rs200990091	T406R	0.0004907	missense	Yes	exon10	0.029	D	0.741	P	24.7
8	23294635	G	C	rs200546697	R396G	0.004907	missense	Yes	exon10	0.435	T	0.005	B	24.2
8	23294661	C	T	rs146688903	R387Q	0.003435	missense	Yes	exon10	0.246	T	0.131	B	23.7
8	23294742	G	A	rs746173135	P360L	0.0009814	missense	Yes	exon10	0.057	T	0.001	B	16.1
8	23301426	G	A	rs150919990	P202S	0.008841	missense	Yes	exon6	0.002	D	1	D	28.3
8	23301441	G	C	8:23301441:G:C	L197V	0.0004926	missense	Yes	exon6	0.003	D	1	D	26.5
Three variants in bold (R591H, P202S, and L197V) computationally predicted to be damaging (SIFT <=0.05, PolyPhen >=0.957 and CADD >=20)
WES analysis used variants at MAF < 2%.
Missense variants that had met the following criteria were computationally predicted to be damaging or deleterious: 1) probably damaging (D) in PolyPhen; 2) deleterious in SIFT (D) and 3) CADD >20.
SIFT_pred: D for Deleterious (SIFT_score <= 0.05) and T for tolerated (SIFT_score > 0.05).
Polyphen2_pred: D for Probably damaging (Polyphen2_score>=0.957), P for possibly damaging (0.453<=Polyphen2_score<=0.956); B for benign (Polyphen2_score<=0.452).

[truncated: 10 more sheets: Supplementary Data 9, Supplementary Data 10, ST10-MAF1%, Supplementary Data 11, Supplementary Data 12, Supplementary Data 13, Supplementary Data 14, Supplementary Data 15, Supplementary Data 16, Supplementary Data 17]
