# Supplementary material for: Contribution of common and rare variants to Asian neovascular age-related macular degeneration subtypes
Source: Nat Commun. 2023 Sep 11;14:5574. doi: 10.1038/s41467-023-41256-z (PMC10495468; doi:10.1038/s41467-023-41256-z)
Supplement: Supplementary file 5 — Source Data [file 41467_2023_41256_MOESM5_ESM.xlsx]

## Sheet: Data for Figure 3
Source Data for Figure 3
Figure 3a. mRNA expression of COL1A1 and gene candidates at GATA5 locus in the retinal tissue of developing mice
Gene expression level for Vegfa
Mice	P4	P7	P14	P21	P28
1	0.0396922	0.0674518	0.10118	0.294227	0.219856
2	0.0322401	0.0514744	0.102593	0.301452	0.163678
3	0.0308198	0.0520124	0.118668	0.326465	0.144573
Gene expression level for Col1a1
Mice	P4	P7	P14	P21	P28
1	0.00215216	0.00094657	0.0033076	0.00508337	0.001532
2	0.00126644	0.00112567	0.00255936	0.00344806	0.001675
3	0.00110633	0.00084525	0.00254168	0.00329616	0.001991
Gene expression level for Mtg2
Mice	P4	P7	P14	P21	P28
1	0.00274306	0.00621513	0.0109343	0.0119653	0.011559
2	0.00269593	0.00704102	0.0120903	0.0118415	0.012132
3	0.00266805	0.00628009	0.00968522	0.0119653	0.012833
Gene expression level for Lama5
Mice	P4	P7	P14	P21	P28
1	0.00142482	0.00275258	0.00230663	0.00583925	0.00577329
2	0.00153239	0.00261314	0.00417213	0.00474295	0.00592211
3	0.00159194	0.00171806	0.00314522	0.00444069	0.00528731
Gene expression level for Cables2
Mice	P4	P7	P14	P21	P28
1	0.00511872	0.0101667	0.0213444	0.0120485	0.010693
2	0.00623671	0.00786684	0.0139364	0.0132763	0.00783
3	0.0067542	0.00773169	0.0241807	0.0132304	0.009744
Gene expression level for Col9a3
Mice	P4	P7	P14	P21	P28
1	0.00792156	0.0212705	0.0581128	0.0285572	0.041932
2	0.0072641	0.019709	0.0448111	0.0162322	0.04753
3	0.00759887	0.0180732	0.0703162	0.0185814	0.046233
Figure 3b . Target genes induced in RPE cells following the laser-induced CNV in mice.
Relative expression normalised to GAPDH for Mtg2
Experiment	Control	D35
1	0.0016	0.0029
2	0.0024	0.0028
3	0.0011	0.00335
4	0.0027	0.00377
5	0.00172	0.00388
6	0.0025
Relative expression normalised to GAPDH for Lama5
Experiment	Control	D35
1	0.0044	0.0067
2	0.0028	0.0062
3	0.0043	0.01121
4	0.00391	0.00773
5	0.00381
6	0.00424
Relative expression normalised to GAPDH for Cables2
Experiment	Control	D35
1	0.0021	0.0018
2	0.0016	0.0021
3	0.0024	0.0026
4	0.0017	0.003
5	0.0025	0.0021
6	0.0009
Relative expression normalised to GAPDH for Col9a3
Experiment	Control	D35
1	0.0668	0.2842
2	0.0891	0.2919
3	0.0308	0.4883
4	0.0934	0.5323
Relative expression normalised to GAPDH for Col1a1
Experiment	Control	D35
1	0.003	0.0123
2	0.0092	0.0067
3	0.0015	0.0052
4	0.0024	0.0157
Figure 3c. mRNA expression of gene candidates in human retinal pigment epithelial (HRPE) cells upon retinoic acid treatment, compared to induction using dimethyl sulfoxide (DMSO) solvent in 4 independent experiments.
Relative expression normalised to GAPDH for MTG2
Experiment	DMSO	RA
1	0.0116	0.0134
2	0.01139	0.01684
3	0.00946623	0.0150545
4	0.01207	0.01637
Relative expression normalised to GAPDH for LAMA5
Experiment	DMSO	RA
1	0.0017	0.003
2	0.0014	0.0032
3	0.0012	0.0018
4	0.001	0.0016
Relative expression normalised to GAPDH for CABLES2
Experiment	DMSO	RA
1	0.0022	0.0022
2	0.0014	0.0021
3	0.0022	0.002
4	0.0016	0.0016
Relative expression normalised to GAPDH for COL9A3
Experiment	DMSO	RA
1	6e-05	0.0001
2	6e-05	9e-05
3	7e-05	0.0002
4	7e-05	0.0001
Relative expression normalised to GAPDH for COL1A1
Experiment	DMSO	RA
1	0.004998	0.005066
2	0.005318	0.004945
3	0.00295651	0.00285446
4	0.00369	0.0035

## Sheet: Data for Supplementary Figure 8
Source Data for Supplementary Figure 8
Supplementary Figure 8: qRT-PCR analysis of the expression of various genes in RPE/Choroid complex of mouse eye at P4, P14 and P28 respectively.
Relative expression normalised to GAPDH for Vegfa
Mice	P4	P14	P28
1	0.00071	0.00249	0.00265
2	0.00128	0.00312	0.00176
3	0.00105	0.00275	0.0014
Relative expression normalised to GAPDH for Col1a1
Mice	P4	P14	P28
1	0.00646	0.0056	0.0025
2	0.0025	0.01297	0.0018
3	0.01413	0.01007	0.0011
4	0.0084	0.01258	0.0015
5	0.01068	0.01045
Relative expression normalised to GAPDH for Mtg2
Mice	P4	P14	P28
1	6.7e-05	5.4e-05	6.9e-05
2	0.00013	8.9e-05	9e-05
3	0.00023	5.6e-05	0.0001
4	0.00019	0.00015	5e-05
5			6e-05
Relative expression normalised to GAPDH for Lama5
Mice	P4	P14	P28
1	1.10987e-06	0.0001	3e-05
2	3.31117e-06	0.00011	8e-05
3	2.88727e-06	5.2e-05	8e-05
4	9.02889e-07	4.4e-05	4e-05
5		1.2e-05	4e-05
Relative expression normalised to GAPDH for Cables2
Mice	P4	P14	P28
1	0.0123891	0.00771	0.0079
2	0.0134231	0.00748	0.0077
3	0.0122168	0.0072	0.0098
4	0.0121747	0.00664	0.0081
5		0.00634	0.0063
Relative expression normalised to GAPDH for Col9a3
Mice	P4	P14	P28
1	0.00044	0.00012	0.0005
2	0.00107	0.00029	0.0003
3	0.00067	0.00027	0.0004
4	0.00055		0.0001
5			0.0003

## Sheet: Data for Supplementary Figure 9
Source Data for Supplementary Figure 9
Supplementary Figure 9: qRT-PCR analysis of GATA5 expression in ocular tissues and Human RPE.
a. Gene expression level for Gata5 in RPE/Choroid complex of mice
Experiment	Control	D35
1	0.00423	0.0065
2	0.005	0.00302
3	0.00352	0.00266
4	0.00192	0.00329
b. Gene expression level for GATA5 in human RPE cells
Experiment	DMSO	RA
1	0.004998	0.005066
2	0.005318	0.004945
3	0.00295651	0.00285446
4	0.00369	0.0035

## Sheet: Data for Supplementary Figure12
Source Data for Supplementary Figure 12
Supplementary Figure 12: mRNA expression in HRPE cells upon dexamethasone treatment.
Relative fold change for MTG2
Experiment	DMSO	Dexamethasone
1	1	1.28
2	1	0.96
3	1	0.88
Relative fold change for LAMA5
Experiment	DMSO	Dexamethasone
1	1	1.48
2	1	0.88
3	1	1.14
Relative fold change for CABLES2
Experiment	DMSO	Dexamethasone
1	1	1.107
2	1	0.96
3	1	0.88
Relative fold change for COL9A3
Experiment	DMSO	Dexamethasone
1	1	0.68
2	1	0.79
3	1	1.59
